# Supplementary material for: Innate Immune Pathways Promote Oligodendrocyte Progenitor Cell Recruitment to the Injury Site in Adult Zebrafish Brain
Source: Cells. 2022 Feb 2;11(3):520. doi: 10.3390/cells11030520 (PMC8834209; doi:10.3390/cells11030520)
Supplement: Supplementary file 1 [file cells-11-00520-s001.zip]

Archive with 16 entries (15 files):
- __MACOSX/._Sanchez-Gonzalez_et_al_Supplementary_Material
- __MACOSX/Sanchez-Gonzalez_et_al_Supplementary_Material/
- __MACOSX/Sanchez-Gonzalez_et_al_Supplementary_Material/._Sanchez-Gonzalez_et_al_Suppl_Figures.pdf
- __MACOSX/Sanchez-Gonzalez_et_al_Supplementary_Material/._Sanchez-Gonzalez_et_al_Suppl_Movie_S1.mp4
- __MACOSX/Sanchez-Gonzalez_et_al_Supplementary_Material/._Sanchez-Gonzalez_et_al_Suppl_Movie_S2.mp4
- __MACOSX/Sanchez-Gonzalez_et_al_Supplementary_Material/._Sanchez-Gonzalez_et_al_Suppl_Movie_S3.mp4
- __MACOSX/Sanchez-Gonzalez_et_al_Supplementary_Material/._Sanchez-Gonzalez_et_al_Suppl_Movie_S4.mp4
- __MACOSX/Sanchez-Gonzalez_et_al_Supplementary_Material/._Sanchez-Gonzalez_et_al_Suppl_Movie_S5.mp4
- __MACOSX/Sanchez-Gonzalez_et_al_Supplementary_Material/._Sanchez-Gonzalez_et_al_Suppl_Tables.pdf
- Sanchez-Gonzalez_et_al_Supplementary_Material/Sanchez-Gonzalez_et_al_Suppl_Figures.pdf
- Sanchez-Gonzalez_et_al_Supplementary_Material/Sanchez-Gonzalez_et_al_Suppl_Movie_S1.mp4
- Sanchez-Gonzalez_et_al_Supplementary_Material/Sanchez-Gonzalez_et_al_Suppl_Movie_S2.mp4
- Sanchez-Gonzalez_et_al_Supplementary_Material/Sanchez-Gonzalez_et_al_Suppl_Movie_S3.mp4
- Sanchez-Gonzalez_et_al_Supplementary_Material/Sanchez-Gonzalez_et_al_Suppl_Movie_S4.mp4
- Sanchez-Gonzalez_et_al_Supplementary_Material/Sanchez-Gonzalez_et_al_Suppl_Movie_S5.mp4
- Sanchez-Gonzalez_et_al_Supplementary_Material/Sanchez-Gonzalez_et_al_Suppl_Tables.pdf
